# Supplementary material for: Functional Analysis of p21Cip1/CDKN1A and Its Family Members in Trophoblastic Cells of the Placenta and Its Roles in Preeclampsia
Source: Cells. 2021 Aug 27;10(9):2214. doi: 10.3390/cells10092214 (PMC8465116; doi:10.3390/cells10092214)
Supplement: Supplementary file 1 [file cells-10-02214-s001.zip]

Archive with 2 entries (2 files):
- Supplementary Materials.pdf
- Table S1_BeWo.xlsx
