# Supplementary material for: Functional Analysis of p21Cip1/CDKN1A and Its Family Members in Trophoblastic Cells of the Placenta and Its Roles in Preeclampsia
Source: Cells. 2021 Aug 27;10(9):2214. doi: 10.3390/cells10092214 (PMC8465116; doi:10.3390/cells10092214)
Supplement: Supplementary file 1 [file cells-10-02214-s001.zip › Table S1_BeWo.xlsx]

## Sheet: Tabelle1
Table S1. Data from whole gene-expression array with a p-value smaller than 0.05
Entrez Gene ID	Symbol	Fold Change	Absolute Regulation	p-value
1026	CDKN1A	0.453377	1.32952	0.0195371
2173	FABP7	1.99454	1.24795	0.00535828
5597	MAPK6	0.576271	1.15578	0.012831
65055	REEP1	0.641371	1.10027	0.00675585
10628	TXNIP	1.55201	1.09817	0.011202
4644	MYO5A	0.647224	1.09614	0.0271919
10962	MLLT11	1.53814	1.09414	0.0240934
51393	TRPV2	0.652636	1.09244	0.0119148
79002	C19orf43	0.653592	1.0918	0.00493234
85236	HIST1H2BK	1.50207	1.08391	0.0453599
6446	SGK1	0.681486	1.07443	0.0442701
131566	DCBLD2	0.681987	1.07415	0.0421232
865	CBFB	0.692908	1.06805	0.0346809
64420	SUSD1	0.695076	1.06688	0.0111534
405754	HERV-FRD	0.701208	1.06366	0.0090115
2744	GLS	1.40795	1.0591	0.00426968
4973	OLR1	1.40452	1.05825	0.0249109
55182	RNF220	0.71238	1.05806	0.00461905
343990	C2orf55	1.39989	1.05712	0.00295658
55214	LEPREL1	1.3987	1.05683	0.0231639
9644	SH3PXD2A	1.39123	1.05501	0.00216912
56849	TCEAL7	1.38907	1.05449	0.0111839
7133	TNFRSF1B	0.72983	1.05001	0.0480438
114880	OSBPL6	0.732061	1.04903	0.0141181
8544	PIR	1.36507	1.04882	0.0348938
387328	ZNF322B	0.737097	1.04689	0.0181659
10538	BATF	1.35665	1.04688	0.0445457
8626	TP63	1.35049	1.04548	0.0361394
4734	NEDD4	1.34387	1.044	0.00298794
100133055	LOC100133055	0.74855	1.04223	0.0392819
643905	LOC643905	1.33309	1.04161	0.0360694
79692	ZNF322A	0.750689	1.0414	0.00723077
594	BCKDHB	1.33117	1.0412	0.00286805
256227	MGC87042	1.33034	1.04101	0.0366603
58478	ENOPH1	0.754247	1.04004	0.000700904
118663	BTBD16	1.31364	1.03744	0.0468297
51062	SPG3A	1.3099	1.03666	0.02824
126969	SLC44A3	1.30621	1.03589	0.0361102
6613	SUMO2	0.769427	1.03455	0.0310493
9050	PSTPIP2	1.29904	1.03442	0.0345678
140576	S100A16	1.29428	1.03345	0.0372957
54507	ADAMTSL4	1.29328	1.03325	0.0368352
150051	LOC150051	1.29068	1.03273	0.00374728
80219	COQ10B	0.775218	1.03259	0.0255392
84833	USMG5	0.778749	1.03143	0.0140313
51435	SCARA3	1.28234	1.03108	0.00918109
430	ASCL2	0.780841	1.03076	0.0135308
79023	NUP37	0.782083	1.03036	0.0195937
83699	SH3BGRL2	1.27681	1.03001	0.00970274
330	BIRC3	0.783841	1.0298	0.0496282
10144	FAM13A	0.785184	1.02939	0.0320589
157777	C8orf45	0.785804	1.02919	0.0204095
10402	ST3GAL6	1.27197	1.02908	0.0356807
93099	DMKN	1.26702	1.02814	0.0356893
51071	DERA	1.26399	1.02757	0.0122082
84061	MAGT1	0.79159	1.02744	0.00849059
256051	ZNF549	0.794305	1.02663	0.0484652
55905	RNF114	1.25615	1.02612	0.0206272
123904	NRN1L	1.249	1.02482	0.0157204
7905	REEP5	0.800736	1.02479	0.0436292
127700	OSCP1	1.24698	1.02446	0.0187242
8562	DENR	0.802348	1.02435	0.00793248
93109	TMEM44	1.24498	1.0241	0.0104148
57095	C1orf128	1.2423	1.02363	0.0381161
255167	LOC255167	0.806498	1.02321	0.0444733
10256	CNKSR1	1.23769	1.02282	0.00460793
10371	SEMA3A	1.23392	1.02217	0.0366818
4147	MATN2	1.23367	1.02213	0.0389733
1917	EEF1A2	0.811104	1.022	0.0217238
3133	HLA-E	0.81427	1.02118	0.0396751
192666	KRT24	1.22806	1.02118	0.00851164
5228	PGF	0.815617	1.02084	0.0427083
8548	BLZF1	0.816191	1.0207	0.032631
8932	MBD2	1.22444	1.02057	0.0479313
2651	GCNT2	1.22294	1.02032	0.0300061
57620	STIM2	1.22189	1.02015	0.0336927
122060	SLAIN1	1.22147	1.02008	0.0489649
57121	LPAR5	1.21997	1.01983	0.01632
56986	DTWD1	1.21948	1.01975	0.0450503
5357	PLS1	1.2163	1.01923	0.00722971
728643	LOC728643	1.21515	1.01905	0.0239786
728825	LOC728825	0.824732	1.01862	0.0376955
8910	SGCE	1.21199	1.01854	0.0417378
51535	PPHLN1	1.21196	1.01853	0.0091761
3920	LAMP2	1.20983	1.0182	0.0400395
4820	NKTR	0.827546	1.01797	0.0412627
3223	HOXC6	1.20836	1.01796	0.0175455
200933	FBXO45	1.20718	1.01778	0.0163555
10440	TIMM17A	1.20368	1.01723	0.00866884
8975	USP13	1.20367	1.01723	0.0341989
51639	SF3B14	1.20207	1.01698	0.0162506
23242	COBL	1.20103	1.01682	0.0314206
643100	LOC643100	1.20071	1.01678	0.0202535
58493	C9orf80	0.833485	1.01663	0.0435172
203547	LOC203547	0.833692	1.01659	0.0447914
9412	MED21	1.19911	1.01653	0.0314625
100130506	LOC100130506	1.19852	1.01644	0.00839878
1353	COX11	1.19675	1.01617	0.00744955
644852	LOC644852	0.836369	1.01601	0.031282
401218	LOC401218	0.838729	1.0155	0.00609627
79876	UBE1DC1	0.839034	1.01544	0.0491281
54504	CPVL	1.19103	1.01532	0.0235598
445	ASS1	0.839659	1.01531	0.0138051
100130624	LOC100130624	1.18871	1.01498	0.0156358
51341	ZBTB7A	1.18837	1.01493	0.00849494
65258	MPPE1	0.843579	1.0145	0.0377311
644250	LOC644250	0.844067	1.0144	0.0392408
51444	RNF138	1.18473	1.0144	0.0110066
54910	SEMA4C	0.84429	1.01436	0.00999196
10505	SEMA4F	0.845237	1.01417	0.0343901
649598	FLJ46309	0.846726	1.01387	0.0205613
27438	CECR7	0.847183	1.01378	0.033376
9973	CCS	1.18033	1.01378	0.0219075
730173	LOC730173	0.847691	1.01368	0.0153577
9466	IL27RA	1.17919	1.01361	0.00914759
100130764	LOC100130764	0.848385	1.01355	0.00266764
64116	SLC39A8	1.17796	1.01344	0.0243375
30816	ERVWE1	0.849239	1.01338	0.0281032
10746	MAP3K2	0.849795	1.01327	0.0332505
55771	PRR11	0.849832	1.01327	0.029118
730746	LOC730746	1.17608	1.01318	0.00635687
55610	CCDC132	1.17562	1.01312	0.0148574
574036	C1orf133	1.17553	1.01311	0.0163943
2762	GMDS	1.17513	1.01305	0.00383697
25932	CLIC4	0.851198	1.01301	0.0285652
84279	C2orf7	0.851993	1.01286	0.0269766
55304	SPTLC3	1.17321	1.01279	0.0255369
29940	DSE	1.17117	1.01251	0.0312602
27109	ATP5S	1.17034	1.0124	0.017794
11021	RAB35	1.16838	1.01213	0.0290165
55140	ELP3	1.16794	1.01207	0.026756
1827	RCAN1	1.16686	1.01193	0.0496035
90952	ESAM	1.16525	1.01172	0.0210467
23491	CES3	1.16431	1.01159	0.0303779
138151	NACC2	0.859325	1.01151	0.009935
56271	BEX4	1.16245	1.01135	0.00178764
84376	HOOK3	1.16144	1.01122	0.00539446
56623	INPP5E	0.862825	1.0109	0.0328985
27068	PPA2	0.862887	1.01089	0.0462198
388312	LOC388312	1.15849	1.01084	0.017986
55071	C9orf40	1.15793	1.01077	0.0223846
57107	PDSS2	1.15787	1.01076	0.0181464
55744	C7orf44	1.15693	1.01064	0.02444
10761	PLAC1	1.15596	1.01052	0.0252249
91057	CCDC34	1.15576	1.0105	0.0457159
23187	PHLDB1	1.15544	1.01046	0.0452672
345757	FAM174A	1.15479	1.01037	0.0498564
8878	SQSTM1	1.15461	1.01035	0.0240568
642449	LOC642449	0.866316	1.01031	0.00799921
441461	LOC441461	1.15416	1.01029	0.0274682
645452	LOC645452	0.866499	1.01028	0.0250742
54521	WDR44	1.15366	1.01023	0.0125511
113251	LARP4	0.867615	1.0101	0.0428889
10810	WASF3	1.15103	1.00991	0.0476368
57706	DENND1A	1.15013	1.0098	0.0181147
3033	HADH	1.14979	1.00976	0.03913
10587	TXNRD2	1.14961	1.00973	0.0131702
5796	PTPRK	0.870485	1.00963	0.0134316
10750	GRAP	1.14876	1.00963	0.0210095
57129	MRPL47	1.14847	1.0096	0.0403775
84188	FAR1	1.14739	1.00947	0.0452123
8139	GAN	0.871776	1.00943	0.0451119
338321	NLRP9	0.872514	1.00931	0.0104181
137886	UBXN2B	1.14576	1.00927	0.0165189
9382	COG1	0.872848	1.00926	0.0313422
55974	RAG1AP1	0.873039	1.00923	0.0413517
54	ACP5	0.874144	1.00906	0.0141921
10217	CTDSPL	1.14353	1.00901	0.046772
9826	ARHGEF11	1.14239	1.00887	0.00912533
196415	C12orf77	1.14165	1.00879	0.0230463
286053	NSMCE2	1.14154	1.00877	0.0406969
94162	SNORD38A	0.878314	1.00843	0.045589
163049	ZNF791	0.87884	1.00835	0.0247092
23324	MAN2B2	1.13727	1.00828	0.0402079
54536	EXOC6	1.137	1.00825	0.0175785
286410	ATP11C	0.880122	1.00816	0.0198066
5590	PRKCZ	0.881189	1.00801	0.030501
548593	GIYD1	0.881848	1.00792	0.0463092
83879	CDCA7	1.13384	1.0079	0.0355875
54927	CHCHD3	1.13327	1.00784	0.00196541
8935	SKAP2	1.13298	1.0078	0.0169452
6584	SLC22A5	0.883206	1.00772	0.0356395
6118	RPA2	1.13134	1.00762	0.0324767
10273	STUB1	0.883983	1.00761	0.0354731
1407	CRY1	1.1277	1.00723	0.0341334
54733	SLC35F2	1.12767	1.00723	0.0249581
22978	NT5C2	1.12745	1.0072	0.0420438
26007	DAK	1.12737	1.0072	0.0278901
29979	UBQLN1	0.887266	1.00716	0.0148453
23408	SIRT5	1.12635	1.00709	0.0400424
25786	DGCR11	0.888105	1.00705	0.0338028
123	PLIN2	0.888209	1.00704	0.0418935
79960	PHF17	0.888424	1.00701	0.0388007
205860	TRIML2	1.12496	1.00694	0.0450853
11274	USP18	1.12422	1.00686	0.0287057
254170	FBXO33	0.889538	1.00686	0.0311323
158584	FAAH2	1.12284	1.00672	0.0334136
1727	CYB5R3	1.12262	1.0067	0.0477261
92399	MRRF	1.12258	1.00669	0.0205447
51031	GLOD4	1.12166	1.0066	0.0426432
112724	RDH13	0.892778	1.00644	0.00226289
85409	NKD2	0.893116	1.0064	0.0465584
4236	MFAP1	0.8936	1.00633	0.0372692
728492	SERF1B	1.11866	1.00629	0.0391989
5064	PALM	0.894243	1.00625	0.0198908
58190	CTDSP1	0.894498	1.00622	0.0115753
51534	VTA1	1.11763	1.00619	0.0375116
2585	GALK2	1.1174	1.00617	0.0237068
79701	C17orf101	0.894967	1.00616	0.0431484
23011	RAB21	1.11731	1.00616	0.00176682
79414	LRFN3	1.11698	1.00613	0.00115401
4255	MGMT	1.1164	1.00607	0.0244427
55014	STX17	0.895788	1.00606	0.0042193
79728	PALB2	0.897171	1.00589	0.0474252
9209	LRRFIP2	1.11446	1.00588	0.0378534
79693	YRDC	1.11339	1.00577	0.0174872
85462	FHDC1	0.899864	1.00557	0.0280698
7726	TRIM26	0.899896	1.00557	0.0489758
29095	ORMDL2	0.900577	1.00549	0.0467449
84909	C9orf3	1.10663	1.00514	0.00888875
55331	PHCA	1.10464	1.00496	0.031071
22876	INPP5F	1.10444	1.00494	0.0478193
400061	LOC400061	0.90571	1.00491	0.0265039
8394	PIP5K1A	1.10394	1.00489	0.0453869
3150	HMGN1	1.10339	1.00484	0.0040871
92806	CENPBD1	1.10318	1.00482	0.00820758
405	ARNT	0.906509	1.00482	0.0391861
197370	NSMCE1	1.10167	1.00469	0.0378141
10081	PDCD7	0.908522	1.00461	0.0128053
80145	THOC7	1.10042	1.00458	0.0143741
51087	YBX2	1.09983	1.00453	0.0310404
7324	UBE2E1	0.909633	1.00449	0.0329041
5810	RAD1	1.09815	1.00439	0.0388147
54543	TOMM7	0.910904	1.00436	0.0237534
51069	MRPL2	0.911063	1.00434	0.0229661
1716	DGUOK	1.09686	1.00428	0.0366722
100128086	LOC100128086	1.09596	1.0042	0.00700458
9741	LAPTM4A	0.912956	1.00415	0.00581401
56257	MEPCE	1.0945	1.00408	0.0279318
5825	ABCD3	0.913751	1.00407	0.044646
3108	HLA-DMA	1.09343	1.00399	0.0122322
54788	DNAJB12	1.09181	1.00386	0.0146784
6002	RGS12	0.916337	1.00382	0.00095292
9240	PNMA1	0.916944	1.00376	0.0336319
285966	FLJ40722	0.916992	1.00376	0.0430661
5598	MAPK7	0.917252	1.00373	0.0344199
4089	SMAD4	1.08741	1.00351	0.0140027
6515	SLC2A3	1.08494	1.00333	0.0289767
9718	ECE2	1.08339	1.00321	0.0368189
5096	PCCB	0.923214	1.00319	0.0135163
10944	C11orf58	1.08216	1.00312	0.0133459
10237	SLC35B1	0.924915	1.00305	0.0336848
4735	SEPT2	1.07699	1.00275	0.0490482
54584	GNB1L	1.07423	1.00256	0.0302772
5689	PSMB1	1.07414	1.00256	0.0213296
644762	LOC644762	1.07015	1.0023	0.0196612
54908	CCDC99	1.06985	1.00228	0.0256013
127428	C1orf83	0.934969	1.00226	0.0205592
5547	PRCP	1.06846	1.00219	0.0336094
648659	LOC648659	1.06751	1.00213	0.0176317
100133273	LOC100133273	0.937064	1.00211	0.0206577
132720	C4orf32	1.06565	1.00202	0.0163713
3329	HSPD1	0.93879	1.002	0.0455131
10920	COPS8	1.0627	1.00185	0.02824
55622	TTC27	1.0616	1.00179	0.0093828
10635	RAD51AP1	1.06145	1.00178	0.04403
387893	SETD8	1.06085	1.00175	0.0309841
1915	EEF1A1	1.06069	1.00174	0.0116423
90231	KIAA2013	0.944794	1.00161	0.0135999
10287	RGS19	1.05167	1.00127	0.0411059
50810	HDGFRP3	1.04978	1.00118	0.0462584
54780	NSMCE4A	1.04571	1.001	0.0191573
388720	LOC388720	1.03793	1.00069	0.014087
83640	FAM103A1	0.963735	1.00068	0.0273333
6189	RPS3A	0.964867	1.00064	0.0085175
643863	LOC643863	1.02604	1.00033	0.0410673
